# Supplementary material for: Chimpanzee-Guided Discovery of a Non-Native Bioactive Plant
Source: Animals (Basel). 2026 Jul 2;16(13):2031. doi: 10.3390/ani16132031 (PMC13359941; doi:10.3390/ani16132031)
Supplement: Supplementary file 1 [file animals-16-02031-s001.zip]

Archive with 3 entries (3 files):
- animals-4320261-SI-phytochemistry_methods.pdf
- animals-4320261-SI_TableS1-Krief_Acnistus_behavior-chimps.xlsx
- animals-4320261-SI_TableS2_Krief_Acnistus_Leaves&pith.xlsx
