# Supplementary material for: Chimpanzee-Guided Discovery of a Non-Native Bioactive Plant
Source: Animals (Basel). 2026 Jul 2;16(13):2031. doi: 10.3390/ani16132031 (PMC13359941; doi:10.3390/ani16132031)
Supplement: Supplementary file 1 [file animals-16-02031-s001.zip › animals-4320261-SI_TableS1-Krief_Acnistus_behavior-chimps.xlsx]

## Sheet: Feuil1
date	time start	time end	duration of the event	chimpanzee consuming (oestrus)	sex	age class	GPS coordonates	description	weight ( grams)	health	unusual activities or unusual food	party size (number of individuals)
2022-07-09	14:35:00	14:47:00	00:12:00	ET	M	Ad	36N0209445 UTM0073185	inner part of stems	6.16	good		16
2023-07-25	14:44:00	15:06:00	00:22:00	KE(1)	F	Ad	36N0209353 UTM0072701	pith	14	good	Cordia milenii * gum exsudate eaten 30 min before, resting for 30 minutes after	4
2023-07-25	15:00:00	15:20:00	00:20:00	KN	M	Juv	36N0209353 UTM0072701	pith	7	good		4
2023-07-25	15:00:00	15:20:00	00:20:00	KJ (1)	F	Subad	36N0209353 UTM0072701	pith	14	good	resting for 30 min after consumption	4
2023-11-19	16:58:08	17:06:00	00:07:52	KJ (1)	F	Subad	36N0209092 UTM0071631	inner part of stems	3.08	good		10
2024-01-18	10:35:00	10:36:00	00:01:00	KE (1)	F	Ad	36N0209971 UTM0071653	inner part of stems	3.85	good		15
2024-01-19	10:39:00	10:41:00	00:02:00	KE (1)	F	Ad	36N0209971 UTM0071653	inner part of stems	6.93	good		15
2024-01-24	09:07:56	09:09:06	00:01:10	KW	M	Ad	36N0210236 UTM0072864	pith	3.5	good		8
2024-01-24	09:29:00	09:37:00	00:08:00	SA (3)	F	Ad	36N0210236 UTM0072864	pith	14	good		8
2024-01-24	09:30:00	09:33:00	00:03:00	SM	M	Juv	36N0210236 UTM0072864	pith	7	good		8
2024-01-27	07:43:00	07:46:00	00:03:00	GN(1)	F	Ad	36N0208626 UTM0073375	pith	7	good	Piper capensis flowers eaten 6 minutes after Acnistus	NA
2024-02-19	18:07:00	18:09:00	00:02:00	(ET, KJ (3), PR)	(M, F, M)	Ad, SubAd, Ad	36N0209197 UTM0071809	inner part of stems and pith	5	good		3
2024-02-25	17:55:00	17:58:00	00:03:00	GA	M	Juv	36N0210446 UTM0073343	pith	7	good		17
2024-02-26	13:35:00	13:40:00	00:05:00	(KB, MD(1), SA(1), SM)	M, F, F, M	Ad, SubAd, Ad, Juv	36N0209073 UTM0074090	inner part of stems		good		5
2024-04-11	15:50:00	15:53:00	00:03:00	MD (1)	F	Subad	36N0210450 UTM0072697	inner part of stems	23.1	good
2024-07-30	16:03:16	16:12:20	00:09:04	KB	M	Ad	36N0212067 UTM0072466	inner part of stems	5	good		6
2024-07-30	16:03:56	16:09:21	00:05:25	MJ (3)	F	Ad	36N0212067 UTM0072466	inner part of stems	3	good		6
2024-07-30	16:05:16	16:07:40	00:02:24	MD (1)	F	Subad	36N0212067 UTM0072466	inner part of stems	3	good		6
2024-09-21	12:43:16	12:43:50	00:00:34	AG	M	Ad	36N0208593 UTM0073752	pith	7	good		14
2024-09-21	12:59:17	13:01:01	00:01:44	AG	M	Ad	36N0208590 UTM0073794	pith	21	good		14
2024-09-21	12:54:03	13:02:09	00:08:06	KT (1)	F	Ad	36N0208571 UTM0073820	inner part of stems	10	good		14
2024-09-21	12:58:34	13:02:08	00:03:34	KA	M	Juv	36N0208571 UTM0073820	inner part of stems	4	good	stayed more than 1.5 hours resting on groung after	14
2024-09-22	17:35:03	17:36:00	00:00:57	HU	M	Ad	36N0208298 UTM0773055	inner part of stems	23.1	good	hunting black and white colobus monkey 10 minutes before and eating Acnistus pith just after the monkey meat	9
2024-12-11	11:25:00	11:30:00	0:05:00	(AG, KT(1), KA, KR)	M, F, M, F	Ad, Ad, Juv, Inf	36N0210998 UTM0068737	inner part of stems	7	good	stayed more than 1.5 hours resting on groung after	15
2024-10-10	07:33:00	07:54:00	0:21:00	PR	M	Ad	36N0212056 UTM0072460	inner part of stems	23.1	good		5
