# Supplementary material for: Chimpanzee-Guided Discovery of a Non-Native Bioactive Plant
Source: Animals (Basel). 2026 Jul 2;16(13):2031. doi: 10.3390/ani16132031 (PMC13359941; doi:10.3390/ani16132031)
Supplement: Supplementary file 1 [file animals-16-02031-s001.zip › animals-4320261-SI_TableS2_Krief_Acnistus_Leaves&pith.xlsx]

## Sheet: formule brute V2
ID	m/z	RT	Adduct	Formula	Leaves_EtOAc Area	Pith_EtOAc Area	Leaves_MeOH Area	Pith_MeOH Area	Ratio pith/leaves
694	503.264	5.82	[M+H]+	C28H38O8	0	111.2	0	69.6	Specific to pith
753	521.274	4.83	[M+H]+	C28H40O9	0	0	0	96.9	Specific to pith
853	583.22	4.88	[M+H]+	C28H38O11S	0	0	0	67.7	Specific to pith
544	469.259	8.25	[M+H]+	C28H36O6	310.7	9883.5	149.8	1558.5	33.3333
621	485.253	6.62	[M+H]+	C28H36O7	300.7	5693.8	263.3	1721.9	20
824	567.226	6.34	[M+H]+	C28H38O10S	0	0	14.7	275.8	20
626	485.254	8.43	[M+H]+	C28H36O7	319.6	3720	167.3	607.6	11.1111
640	487.269	6.8	[M+H]+	C28H38O7	144.1	1091.4	144.4	330.1	7.69231
560	471.274	6.77	[M+H-H2O]+	C28H40O7	14.6	95.5	0	0	6.66667
566	471.274	8.44			657.1	2512.9	334.4	379.7	2.94118
633	487.269	5.93	[M+H]+	C28H38O7	97.5	283.7	114.2	84.7	2.5
534	469.258	7.54	[M+H-H2O]+	C28H38O7	1563.6	3342.4	1043.2	682.6	2.12766
517	467.243	6.5	[M+H-H2O]+	C28H36O7	299.1	624	258.1	216.5	2.08333
551	469.259	9.57	[M+H]+	C28H36O6	248.5	460.3	117.7	37.4	1.85185
479	453.264	8.49	[M+H-H2O]+	C28H38O6	3027.7	4036.8	2033.7	561.8	1.33333
552	469.259	8.77	[M+H-H2O]+	C28H38O7	395.7	371.2	235.8	10.3	0.934579
450	451.248	7.22	[M+H-2H2O]+	C28H38O7	451.8	396.6	449.5	114.2	0.877193
539	469.258	7.73	[M+H]+	C28H36O6	502.2	438.3	450.8	80.5	0.869565
623	485.254	7.48	[M+H]+	C28H36O7	706	549.7	416.7	93.4	0.78125
471	453.263	8.19	[M+H-H2O]+	C28H38O6	3392	2387.3	2313.4	375.5	0.704225
270	407.258	7.22			645.3	509.8	588.6	164.5	0.546448
636	487.269	6.91	[M+H]+	C28H38O7	1723.8	931.2	979.6	192	0.540541
632	487.269	6.5	[M+H]+	C28H38O7	67.8	33.6	96	11.5	0.34965
445	451.248	6.36	[M+H-2H2O]+	C28H38O7	537.8	177.1	573.1	48.6	0.308642
545	469.259	7.05	[M+H-H2O]+	C28H38O7	325.9	77.4	292.6	20.4	0.23753
337	433.237	10.5	[M+H-2H2O]+	C28H36O6	525.2	123.4	224	0	0.234742
840	569.241	6.12	[M+H]+	C28H40O10S	0	0	733.7	144.4	0.19685
304	419.258	9.68	[M+H-2H2O]+	C28H38O5	723.6	133	390.6	0	0.183824
564	471.274	8	[M+H]+	C28H38O6	1215	217.6	900.9	20.7	0.179211
792	551.231	6.39	[M+H-2H2O]+	C28H42O11S	0	0	1096.8	194.9	0.17762
338	433.237	10.69	[M+H-2H2O]+	C28H36O6	6590.2	951.1	3611	93	0.1443
336	433.237	10.34	[M+H-2H2O]+	C28H36O6	7520.4	1026.4	3607.7	91.1	0.136426
463	451.248	8.71			885.6	175.3	496.5	0	0.126904
353	433.238	9.72	[M+H-2H2O]+	C28H36O6	769.5	89.1	303.9	0	0.115741
467	453.263	7.7	[M+H-H2O]+	C28H38O6	522.1	51.3	335.6	4.6	0.0982318
401	437.269	9.33	[M+H-H2O]+	C28H38O5	2146	193.3	1550.8	9.8	0.0900901
535	469.258	6.99	[M+H-H2O]+	C28H38O7	447	60.4	753.9	20.4	0.0801282
548	469.259	8.33	[M+H-H2O]+	C28H38O7	267.9	20.3	163.8	0	0.0757576
302	419.258	9.51	[M+H-2H2O]+	C28H38O5	3754.4	265.1	2100.7	0	0.0706215
454	451.248	7.32	[M+H-2H2O]+	C28H38O7	3933.8	277.8	2963.4	32.8	0.0706215
475	453.264	8.62	[M+H-H2O]+	C28H38O6	834.7	0	633.2	58.3	0.0698324
380	435.253	10.21	[M+H-2H2O]+	C28H38O6	3459.2	232.9	1462	3.2	0.0673401
461	451.248	8.04	[M+H-H2O]+	C28H36O6	545.5	36.3	413.9	0	0.0665336
446	451.248	8.11	[M+H-2H2O]+	C28H38O7	330.8	38.6	610.1	0	0.0632511
362	435.252	10.08	[M+H-2H2O]+	C28H38O6	2531.2	157.7	1148.6	0	0.0623053
826	567.226	5.63			0	0	84.9	5.2	0.061237
472	453.263	9.11	[M+H-H2O]+	C28H38O6	221.4	13.5	165.2	0	0.0609756
637	487.269	6.4	[M+H]+	C28H38O7	441.2	21.1	490	9.9	0.0430663
442	451.248	9.51	[M+H-H2O]+	C28H36O6	3516.3	148.9	2204.5	0	0.042337
867	585.236	4.65	[M+H]+	C28H40O11S	0	0	117.9	4.8	0.0407166
550	469.259	7.41			281.2	18.1	247.4	0	0.0342466
531	469.258	6.58	[M+H-H2O]+	C28H38O7	649	25.1	737.3	4.2	0.0340483
869	585.236	4.73			0	0	124.6	3.8	0.0304971
428	449.233	7.74			80	6.2	209	0	0.0214546
466	453.263	7.38	[M+H-H2O]+	C28H38O6	669.2	17.7	875.2	0	0.0202224
384	435.253	9.04	[M+H-H2O]+	C28H36O5	1338.6	26.9	875.5	0	0.0200965
562	471.274	7.52	[M+H]+	C28H38O6	3895.9	56.5	3154.4	0	0.0145033
368	435.253	10.99	[M+H-H2O]+	C28H36O5	2405.3	34.6	1070.2	0	0.0143843
439	451.248	10.9	[M+H-H2O]+	C28H36O6	605.5	8.4	476.3	0	0.0138735
559	471.273	8.33			255.1	5	147.1	0	0.0124316
771	533.22	6.36	[M+H]+	C28H36O8S	0	0	1082.4	12.3	0.0113636
516	467.243	5.92	[M+H-2H2O]+	C28H38O8	1441.1	15.6	1570.7	0	0.00993147
359	435.252	9.41			347	3.1	105.2	0	0.00685542
405	437.269	8.93	[M+H-H2O]+	C28H38O5	6520.1	25.6	5768.6	0	0.00392634
371	435.253	12	[M+H-H2O]+	C28H36O5	2063	6.8	854.4	0	0.0032962
248	391.262	10.28			291.3	0	150.5	0	Specific to leaves
264	401.247	11.97	[M+H-2H2O]+	C28H36O4	115.6	0	34.8	0	Specific to leaves
281	417.242	10.61	[M+H-2H2O]+	C28H36O5	771.9	0	270.9	0	Specific to leaves
293	417.242	9.25	[M+H-2H2O]+	C28H36O5	515.9	0	420.1	0	Specific to leaves
298	419.257	11.21	[M+H-2H2O]+	C28H38O5	568.3	0	249.6	0	Specific to leaves
306	419.258	10.79	[M+H-2H2O]+	C28H38O5	1881.9	0	954.2	0	Specific to leaves
307	419.258	8.86	[M+H-2H2O]+	C28H38O5	1123.9	0	688.5	0	Specific to leaves
308	419.258	11.5	[M+H-H2O]+	C28H36O4	3806.9	0	1582.9	0	Specific to leaves
311	421.273	12.5	[M+H-H2O]+	C28H38O4	5446.9	0	2507.7	0	Specific to leaves
312	421.274	11.75	[M+H-H2O]+	C28H38O4	554.2	0	230.1	0	Specific to leaves
313	421.274	12.97	[M+H-H2O]+	C28H38O4	267.7	0	98.5	0	Specific to leaves
317	423.253	11.8	[M+H]+	C27H34O4	321.4	0	115.5	0	Specific to leaves
358	435.252	10.44	[M+H-H2O]+	C28H36O5	1823.5	0	817.2	0	Specific to leaves
360	435.252	10.83	[M+H-H2O]+	C28H36O5	317.3	0	0	0	Specific to leaves
363	435.252	11.36	[M+H-H2O]+	C28H36O5	266.4	0	9	0	Specific to leaves
364	435.252	7.21			224.3	0	289.5	0	Specific to leaves
365	435.252	9.82	[M+H-2H2O]+	C28H38O6	3993.1	0	2117.5	0	Specific to leaves
367	435.252	7.39	[M+H-2H2O]+	C28H38O6	767.2	0	580.9	0	Specific to leaves
378	435.253	11.12	[M+H-H2O]+	C28H36O5	295.8	0	36.4	0	Specific to leaves
382	435.253	12.13	[M+H-H2O]+	C28H36O5	165.4	0	50.3	0	Specific to leaves
385	435.253	9.58	[M+H-2H2O]+	C28H38O6	1726.7	0	1526.5	0	Specific to leaves
389	437.267	10.11	[M+H-H2O]+	C28H38O5	1953.7	0	1193.5	0	Specific to leaves
390	437.268	10.63			640.3	0	263	0	Specific to leaves
391	437.268	9.95			383.9	0	249.7	0	Specific to leaves
393	437.268	12.09	[M+H]+	C28H36O4	128.4	0	47.7	0	Specific to leaves
395	437.268	9.12	[M+H-H2O]+	C28H38O5	553.4	0	357.8	0	Specific to leaves
406	437.269	11.44	[M+H-H2O]+	C28H38O5	235.8	0	100.6	0	Specific to leaves
425	449.232	7.6	[M+H-2H2O]+	C28H36O7	175	0	119.7	0	Specific to leaves
427	449.232	5.61			88	0	106.7	0	Specific to leaves
430	449.233	8.16			105.6	0	383.9	0	Specific to leaves
432	451.247	10.02	[M+H-H2O]+	C28H36O6	1090.4	0	566.4	0	Specific to leaves
435	451.248	6.14	[M+H-H2O]+	C28H36O6	292.4	0	418.1	0	Specific to leaves
440	451.248	10.15	[M+H-H2O]+	C28H36O6	183.9	0	119.3	0	Specific to leaves
453	451.248	9.06	[M+H-H2O]+	C28H36O6	499.7	0	324.8	0	Specific to leaves
456	451.248	9.25	[M+H-H2O]+	C28H36O6	195.5	0	116.7	0	Specific to leaves
460	451.248	8.56			300.9	0	316.8	0	Specific to leaves
478	453.264	7.17	[M+H-H2O]+	C28H38O6	549.1	0	727.8	0	Specific to leaves
519	467.243	7.25	[M+H-H2O]+	C28H36O7	368.8	0	399.8	0	Specific to leaves
521	467.243	5.61	[M+H-2H2O]+	C28H38O8	240.1	0	262	0	Specific to leaves
522	467.243	6.8	[M+H-H2O]+	C28H36O7	718	0	652.1	0	Specific to leaves
528	467.244	9.25	[M+H-H2O]+	C28H36O7	90.6	0	171.4	0	Specific to leaves
546	469.259	5.65	[M+H-H2O]+	C28H38O7	699.4	0	711.8	0	Specific to leaves
613	483.238	5.73	[M+H-H2O]+	C28H36O8	1146.8	0	1523.5	0	Specific to leaves
638	487.269	6.24	[M+H]+	C28H38O7	387.7	0	324.4	0	Specific to leaves
697	503.264	6.05	[M+H]+	C28H38O8	2066.1	0	1726.3	0	Specific to leaves
745	517.225	6.95	[M+H-H2O]+	C28H38O8S	0	0	568.3	0	Specific to leaves
746	517.226	7.14			0	0	113.9	0	Specific to leaves
750	519.242	7.92	[M+H-H2O]+	C28H40O8S	0	0	458.3	0	Specific to leaves
761	529.28	7.08			291.5	0	231.1	0	Specific to leaves
774	533.221	7.06	[M+H-H2O]+	C28H38O9S	0	0	89.1	0	Specific to leaves
778	535.235	5.88			0	0	75.2	0	Specific to leaves
779	535.235	6.44			0	0	132.5	0	Specific to leaves
788	549.216	5.42			0	0	165.4	0	Specific to leaves
805	553.246	6.3	[M+H]+	C28H40O9S	0	0	90.4	0	Specific to leaves
809	555.262	5.71	[M+H]+	C28H42O9S	0	0	108.2	0	Specific to leaves
816	565.21	5.35			0	0	131.7	0	Specific to leaves
821	567.225	5.35	[M+H-H2O]+	C28H38O10S	0	0	230.5	0	Specific to leaves
825	567.226	7.57	[M+H]+	C28H38O10S	0	0	80.1	0	Specific to leaves
828	567.226	8.13	[M+H]+	C28H38O10S	0	0	239.1	0	Specific to leaves
829	567.226	7.8	[M+H]+	C28H38O10S	0	0	512.6	0	Specific to leaves
830	567.226	4.8	[M+H]+	C28H38O10S	0	0	394.5	0	Specific to leaves
839	569.241	5.79	[M+H]+	C28H40O10S	0	0	1389.9	0	Specific to leaves
841	569.241	7.7	[M+H]+	C28H40O10S	0	0	266.6	0	Specific to leaves
842	569.241	5.69	[M+H]+	C28H40O10S	0	0	349	0	Specific to leaves
843	569.242	7.9	[M+H]+	C28H40O10S	0	0	630.1	0	Specific to leaves
856	583.221	4.56	[M+H-H2O]+	C28H40O12S	0	0	142.6	0	Specific to leaves
866	585.235	4.28			0	0	71.3	0	Specific to leaves
868	585.236	5.49	[M+H]+	C28H40O11S	0	0	290.2	0	Specific to leaves
870	585.237	5.15	[M+H]+	C28H40O11S	0	0	265.8	0	Specific to leaves
893	601.232	4.79	[M+H]+	C28H40O12S	0	0	700.3	0	Specific to leaves
928	627.247	5.24			0	0	84.5	0	Specific to leaves
